# Supplementary material for: High Expression of c-kit mRNA Predicts Unfavorable Outcome in Adult Patients with t(8;21) Acute Myeloid Leukemia
Source: PLoS One. 2015 Apr 10;10(4):e0124241. doi: 10.1371/journal.pone.0124241 (PMC4393018; doi:10.1371/journal.pone.0124241)
Supplement: S1 Dataset — Individual clinical characteristics and c-kit mRNA expression levels of 132 newly diagnosed AML patients (A) and 15 healthy donors (B). (XLSX) [file pone.0124241.s001.xlsx]

## Sheet: S1A
Patient No.	FAB Subtype	age	Gender	KIT mutation status	WBC(X10^9/L)	Blast(%)	OS(months）	OS_status(1=dead;0=alive)	EFS(months）	EFS_status(1=event;0=no event)	CR No.（1：1 course，2:>=2 courses）	Chemotherapy no. （1:High-dose cytarabine-based;2: Standard-dose cytarabine-based）	SCT（1: allo-SCT; 2: auto-SCT; 3: No SCT）	AML1-ETO/ABL1	KIT/ABL1
PLA01	M2	29	Female	Wild-type	3.8	36.8	1.5	1	0	1	2	2	3	0.9659	3.0549
PLA02	M2	17	Male	Mutation	5.8	33.2	13.4	1	10.5	1	1	1	2	0.8644	1.0326
PLA03	M2	38	Male	Wild-type	19.21	54.7	46.5	0	44.3	0	2	1	1	0.5516	1.0239
PLA04	M2	36	Female	Mutation	1.5	34	9.9	1	7.9	1	2	2	1	0.3088	0.9067
PLA05	M2	25	Male	Wild-type	17.61	44	0.9	0	0	1	2	2	3	0.3026	1.02
PLA06	M2	34	Male	Wild-type	13.19	59.4	26.3	0	15	1	1	1	3	0.9979	5.0034
PLA07	M2	33	Female	Wild-type	10.2	58	18.3	0	16.3	0	2	2	3	0.7021	1.8012
PLA08	M2	45	Female	Wild-type	39.54	46.4	16.6	0	3	1	2	2	1	0.612	0.5679
PLA09	M2	48	Female	Wild-type	11.65	7.41	17.3	0	15.6	0	1	2	3	0.5039	1.3947
PLA10	M2	16	Female	Wild-type	10.8	42	2.7	0	1.6	0	NA	NA	3	0.689	1.2099
PLA11	M2	54	Male	Wild-type	66	95	3	0	2	0	NA	NA	3	0.3494	0.7569
PLA12	M2	25	Female	Wild-type	53.6	82	7	0	6	0	NA	NA	3	0.8849	0.6194
PLA13	M2	52	Female	Wild-type	2.2	39	11	1	8	1	NA	NA	NA	0	0.3596
PLA14	M2	53	Male	Wild-type	9.5	52	7	0	1	1	NA	NA	NA	0	0.9123
PLA15	M2	25	Male	Wild-type	22.9	82	12	0	7	1	NA	NA	NA	0	0.2349
PLA16	M2	44	Male	Wild-type	56.8	55	7	1	1	1	NA	NA	NA	0	0.6491
PLA17	M2	65	Male	Wild-type	13.1	65	8	1	1	1	NA	NA	NA	0	0.8516
PLA18	M2	64	Female	Wild-type	36.9	76	11	0	10	0	NA	NA	NA	0	0.2691
PLA19	M2	68	Male	Wild-type	13.7	56	9	0	5	0	NA	NA	NA	0	0.3497
PLA20	M2	26	Male	Wild-type	12.8	71	3	0	2	0	NA	NA	NA	0	0.361
PLA21	M2	33	Male	Wild-type	6.6	90	15.9	0	10.4	0	1	2	2	1.0329	2.164
PLA22	M2	19	Female	Wild-type	23.2	92	7	0	6	0	NA	NA	NA	0	0.2694
PLA23	M2	29	Male	Wild-type	32.6	86	14	0	6	1	NA	NA	NA	0	0.5088
PLA24	M2	47	Male	Wild-type	16.9	54	7	0	6	0	NA	NA	NA	0	0.19
PLA25	M2	11	Male	Wild-type	4.7	64	7	1	0	1	NA	NA	3	1.113	3.6964
PLA26	M2	12	Male	Wild-type	3.7	54	14	0	12	0	NA	NA	3	0.2311	0.5514
PLA27	M2	13	Female	Wild-type	13.7	56	40	0	23	0	NA	NA	3	0.513	0.7688
PLA28	M2	15	Female	Mutation	3.1	49	20	1	10	1	NA	NA	1	0.5384	1.665
PLA29	M2	16	Female	Mutation	55.9	62	11	1	5	1	NA	NA	3	0.9436	1.9906
PLA30	M2	16	Male	Wild-type	22.9	82	22	0	12	1	NA	NA	3	1.5946	2.4306
PLA31	M2	16	Female	Wild-type	2.1	37	25	0	10	0	NA	NA	3	0.914	1.3356
PLA32	M2	44	Female	Wild-type	4.72	38.6	4.5	1	2.6	1	2	2	1	0.6594	0.854
PLA33	M2	16	Female	Mutation	33.9	43	20	1	5	1	NA	NA	3	0.346	1.66
PLA34	M2	17	Male	Mutation	13.1	65	13	1	2	1	NA	NA	3	1.136	2.9969
PLA35	M2	17	Male	Wild-type	19	46	40	0	24	1	NA	NA	3	0.4629	0.7595
PLA36	M2	17	Male	Wild-type	9.61	35	28	0	25	0	NA	NA	3	0.2694	0.45962
PLA37	M2	18	Male	Wild-type	29	81	17	1	6	1	NA	NA	3	0.7565	1.0316
PLA38	M2	18	Female	Mutation	16.9	67	19	1	9	1	NA	NA	3	2.3915	6.4475
PLA39	M2	19	Male	Wild-type	25.8	86	32	0	13	0	NA	NA	3	0.8461	1.54
PLA40	M2	19	Male	Wild-type	14	38	4	1	0	1	NA	NA	3	0.2637	0.61
PLA41	M2	20	Male	Mutation	53.6	82	19	1	3	1	NA	NA	2	1.1736	2.6112
PLA42	M2	20	Male	Mutation	16.5	82	39	1	12	1	NA	NA	2	0.4535	0.5688
PLA43	M2	36	Female	Wild-type	4.75	61	13.1	0	7.2	0	1	1	3	0	0.1545
PLA44	M2	20	Male	Wild-type	16	52	39	0	15	0	NA	NA	3	0.758	0.9401
PLA45	M2	21	Female	Wild-type	11	70	26	1	11	1	NA	NA	3	1.062	2.0314
PLA46	M2	22	Male	Mutation	2.8	77	19	1	5	1	NA	NA	1	1.912	5.6831
PLA47	M2	25	Female	Wild-type	5.37	20	26	0	16.3	0	1	2	1	0	0.9031
PLA48	M2	47	Female	Wild-type	96.1	70	12.2	0	10.6	0	2	2	1	0	0.2156
PLA49	M2	36	Male	Wild-type	1.3	20	16.3	0	10	0	2	2	1	0	0.5154
PLA50	M2	20	Female	Wild-type	48.7	81.5	40.5	0	39.6	0	1	2	1	0	0.7124
PLA51	M2	19	Male	Wild-type	NA	74	3.7	1	0	1	2	2	1	0	0.21654
PLA52	M2	84	Male	Wild-type	15.16	80.4	29.2	1	0	1	NA	NA	3	0	1.3369
PLA53	M2	37	Male	Wild-type	15.72	27.2	29.3	0	13.4	1	1	2	1	0	0.3241
PLA54	M2	43	Male	Wild-type	5.77	22	11.7	1	9.7	1	2	2	3	0	0.3294
PLA55	M2	50	Female	Wild-type	1.24	79	13.4	1	10	1	2	2	3	0	0.451
PLA56	M2	45	Male	Wild-type	8.1	62.5	5.4	1	1.5	1	2	2	3	0	0.4002
PLA57	M2	33	Female	Wild-type	48.8	22.76	12.9	0	11.3	0	2	1	3	0	0.2354
PLA58	M2	14	Male	Wild-type	8.5	37	40.6	0	38.8	0	2	1	1	0	0.2124
PLA59	M2	33	Male	Wild-type	21	49.5	21.3	1	6.6	1	1	1	3	0	0.9394
PLA60	M2	22	Male	Wild-type	1.9	71.5	15	0	14	0	1	1	2	0	0.3945
PLA63	M2	43	Male	Wild-type	2.6	49	3.8	0	5	0	NA	NA	3	0	0.3915
PLA67	M2	22	Male	Wild-type	4.85	59.6	3.8	0	1.6	0	NA	NA	3	0	0.4515
PLA68	M2	25	Male	Wild-type	25	20	69.9	0	69.3	0	1	1	2	0.1209	0.84
PLA69	M2	50	Male	Wild-type	3.1	50.4	64.4	0	62.4	0	1	1	3	0.5629	1.0637
PLA70	M2	35	Female	Wild-type	15.2	39	64.7	0	63.5	0	1	1	2	0.5634	0.4938
PLA72	M2	46	Male	Wild-type	12.2	60.8	2.2	1	1.4	1	1	2	3	0.64	1.8879
PLA73	M2	20	Male	Mutation	14.2	19	6.1	1	0	1	2	2	3	0.0677	1.2235
PLA78	M2	56	Male	Wild-type	3.5	52.2	62.5	0	60.2	0	2	1	3	0.5689	0.8923
PLA79	M2	58	Female	Mutation	15.7	44.5	3.5	1	0	1	2	2	3	0.4963	4.6912
PLA80	M2	43	Female	Wild-type	9.9	62	6.6	0	5.5	0	1	2	1	0.9631	2.6394
PLA82	M2	13	Male	Wild-type	2.9	63	37.6	1	35.3	1	1	1	2	0.5517	1.6211
PLA84	M2	32	Female	Mutation	34.7	60	35.5	0	34.1	0	1	1	1	0.3324	0.9921
PLA87	M2	24	Female	Mutation	14.7	60.8	14.9	1	11.9	1	2	NA	3	0.7629	1.0329
PLA91	M2	18	Male	Wild-type	22.3	64	28.4	0	26.7	0	1	2	1	0.4999	0.2356
PLA92	M2	48	Male	Wild-type	26.6	46	14.2	0	13.4	0	1	2	1	0.8988	1.5539
PLA93	M2	34	Male	Wild-type	8.2	50	20.3	1	12.2	1	1	2	1	0.2857	1.9081
PLA94	M2	18	Male	Mutation	2.7	68.5	40.3	0	39.4	0	2	1	1	1.9826	4.66
PLA95	M2	60	Male	Mutation	32	44.2	44.4	0	43.5	0	1	1	3	0.3318	4.9715
PLA96	M2	27	Male	Wild-type	2.4	64.6	35.1	0	33.5	0	2	2	1	0.6215	0.8633
PLA97	M2	42	Female	Wild-type	5.5	44.4	20.6	0	19.8	0	1	1	2	0.7362	1.66
PLA98	M2	43	Female	Wild-type	12.7	92	4.4	1	3.1	1	1	1	3	1.0422	5.8525
PLA99	M2	39	Male	Wild-type	14.3	50.4	21.8	0	9.5	1	1	1	1	0.81	4.0115
PLA100	M2	41	Female	Wild-type	7.2	77.6	16.5	1	9.4	1	1	1	2	0.4984	3.5533
PLA101	M2	59	Male	Wild-type	14.7	72	2.6	0	2.1	0	1	2	3	1.0619	1.6916
PLA102	M2	50	Male	Mutation	4.6	77.2	30.6	1	17	1	1	1	3	1.2639	5.6644
PLA103	M2	50	Male	Wild-type	37.4	71.6	11	1	2.7	1	1	2	3	0.6916	8.9056
PLA104	M2	40	Male	Wild-type	3.5	62	14.7	1	10.5	1	1	1	3	0.7233	2.86
PLA105	M2	27	Female	Wild-type	9.6	46	23.1	1	9.4	1	2	2	3	0.7915	2.8826
PLA106	M2	46	Female	Wild-type	6.4	86	37	0	36	0	1	1	3	1.2557	1.1267
PLA107	M2	37	Female	Mutation	5.8	85.6	24.1	1	18.3	1	1	2	3	0.9126	1.3555
PLA108	M2	20	Male	Wild-type	37.2	84	14.8	0	13.2	0	2	1	3	1.6233	1.7213
PLA109	M2	24	Male	Wild-type	13.2	70	17.7	1	0	1	2	2	3	2.2315	13.1677
PLA110	M2	57	Male	NA	70.3	81	3.7	1	1.6	1	2	2	3	0	0.8832
PLA111	M2	15	Male	NA	290	82.4	14	1	0	1	2	2	3	0	2.0619
PLA112	M2	39	Male	NA	4.8	86.4	5.5	0	3.2	0	2	1	3	0	0.52
PLA113	M2	42	Female	NA	60.6	58.7	6.1	1	0	1	2	2	3	0	0.5329
PLA114	M2	65	Male	NA	41	67.6	6.2	1	5.2	1	1	2	3	0	0.8035
PLA115	M2	14	Male	NA	5.9	86	7	1	6	1	1	2	1	0	1.2216
PLA116	M2	14	Male	NA	2.2	25	10.8	1	0	1	2	2	3	0	0.5309
PLA117	M2	50	Male	NA	2.6	32	11	0	7	1	1	2	1	0	0.4208
PLA118	M2	21	Male	NA	5.5	40	14	0	10	0	2	2	1	0	0.5924
PLA119	M2	23	Female	NA	9.4	25.6	16.7	1	12.8	1	2	2	3	0	0.4832
PLA120	M2	51	Female	NA	36.1	36.5	16.9	1	10.1	1	1	2	3	0	0.7203
PLA121	M2	46	Female	NA	3.8	47.5	18.3	0	17.3	0	1	1	1	0	1.0123
PLA122	M2	52	Male	NA	0.3	68	21	0	15	1	2	2	3	0	0.5934
PLA123	M2	74	Female	NA	49.2	60.4	28	1	0	1	2	2	3	0	0.8163
PLA124	M2	25	Male	Wild-type	2.4	33	13	0	12	0	NA	NA	3	0.4527	0.9461
PLA125	M2	36	Female	Mutation	19.9	92	7	1	0	1	NA	NA	3	0.8819	1.0639
PLA126	M2	53	Male	Wild-type	76.3	87	7	0	6	0	NA	NA	3	0.6197	0.7642
PLA127	M2	49	Male	Wild-type	55.9	62	15	0	5	1	NA	NA	3	0.3497	0.5931
PLA128	M2	62	Female	Wild-type	61.8	79	10	1	2	1	NA	NA	3	1.0694	1.2369
PLA129	M2	22	Male	Wild-type	5.6	39	6	0	5	0	NA	NA	3	0.8546	0.6491
PLA130	M2	82	Female	Mutation	2.8	77	11	1	5	1	NA	NA	3	0.2961	0.8584
PLA131	M2	41	Female	Wild-type	59.36	76	10	1	3	1	NA	NA	3	0.4962	0.6978
PLA132	M2	36	Male	Wild-type	12	66	10	0	9	0	NA	NA	3	0.6781	0.5399
PLA71	M3	18	Male	NA	2.6	55	7.4	1	3.9	1	1	2	1	0	0.1329
PLA89	M3	55	Male	NA	0.7	83.6	33.3	0	32.3	0	1	2	3	0	0.2317
PLA61	M4	45	Male	NA	60	64	4.5	0	3.3	0	1	2	3	0	4.0619
PLA62	M4	56	Male	NA	6.4	31.2	13.8	1	10.7	1	1	2	1	0	1.0126
PLA64	M4	56	Male	NA	2.7	32.8	36.2	0	33.3	0	1	2	1	0	2.0152
PLA66	M4	73	Male	NA	140.8	80.4	3.5	1	0	1	2	2	3	0	1.0603
PLA75	M4	44	Male	NA	3.8	28.8	11.9	1	5.3	1	2	2	1	0	0.9537
PLA83	M4	54	Male	NA	2.5	43.5	20	0	19	0	1	2	1	0	1.5209
PLA85	M4	35	Male	NA	31	21.2	22.6	0	8.7	1	2	2	1	0	2.9547
PLA88	M4	39	Female	NA	10.3	31	32.6	0	31.2	0	2	2	1	0	0.8126
PLA90	M4	37	Female	NA	5.7	52.8	37.6	0	36.8	0	1	1	3	0	0.9933
PLA74	M5	21	Female	NA	10.1	82.8	11.7	0	10.2	0	1	2	1	0	0.8809
PLA77	M5	52	Female	NA	NA	NA	13.7	0	0	0	2	2	1	0	0.5937
PLA81	M5	53	Female	NA	362	97	18	0	6	1	2	1	1	0	1.0615
PLA86	M5	13	Female	NA	30.3	67.6	23	0	22	0	1	2	3	0	0.9322
PLA65	M6	62	Male	NA	15.1	21.6	1.4	1	0	1	2	2	3	0	0.3604
PLA76	M6	36	Male	NA	18.9	53.6	12.3	0	11.9	0	1	2	3	0	0.3788

## Sheet: S1B
Healthy donor No.	AML1-ETO/ABL1	KIT/ABL1
HD1	0	0.001
HD2	0	0.0346
HD3	0	0.0016
HD4	0	0.141
HD5	0	0.021
HD6	0	0.08
HD7	0	0.034
HD8	0	0.0011
HD9	0	0.0203
HD10	0	0.0092
HD11	0	0.0019
HD12	0	0.0022
HD13	0	0.0026
HD14	0	0.0031
HD15	0	0.0035
